# Supplementary material for: Diet Cost and Affordability in Queensland: A Two-Year Cross-Sectional Study
Source: Int J Environ Res Public Health. 2026 Apr 20;23(4):535. doi: 10.3390/ijerph23040535 (PMC13115860; doi:10.3390/ijerph23040535)
Supplement: Supplementary file 1 [file ijerph-23-00535-s001.zip]

Archive with 1 entries (1 files):
- ijerph-4240080-supplementary.pdf
